# Supplementary material for: Aging Changes the Efficacy of Central Urocortin 2 to Induce Weight Loss in Rats
Source: Int J Mol Sci. 2023 May 19;24(10):8992. doi: 10.3390/ijms24108992 (PMC10219457; doi:10.3390/ijms24108992)
Supplement: Supplementary file 1 [file ijms-24-08992-s001.zip]

Archive with 1 entries (1 files):
- ijms-2350217-supplementary.pdf
